# Supplementary material for: Rasch-Built Overall Amyotrophic Lateral Sclerosis Disability Scale as a Novel Tool to Measure Disease Progression
Source: Biomedicines. 2025 Jan 13;13(1):178. doi: 10.3390/biomedicines13010178 (PMC11759773; doi:10.3390/biomedicines13010178)
Supplement: Supplementary file 1 [file biomedicines-13-00178-s001.zip]

Archive with 2 entries (2 files):
- ROADS量表中文版(新版).pdf
- Chinese version of ROADS.pdf
